# Supplementary material for: The autophagy protein ATG14 safeguards against unscheduled pyroptosis activation to enable embryo transport during early pregnancy
Source: eLife. 2025 Mar 18;13:RP97325. doi: 10.7554/eLife.97325 (PMC11919251; doi:10.7554/eLife.97325)
Supplement: Figure 3—figure supplement 2—source data 2. [file elife-97325-fig3-figsupp2-data2.zip]

Archive with 1 entries (1 files):
- Figure 3-figure supplement 2-source data 1 uncropped original labelled blots/Source data file for supplement figure 3.tif
