# Supplementary material for: The autophagy protein ATG14 safeguards against unscheduled pyroptosis activation to enable embryo transport during early pregnancy
Source: eLife. 2025 Mar 18;13:RP97325. doi: 10.7554/eLife.97325 (PMC11919251; doi:10.7554/eLife.97325)
Supplement: Figure 5—source data 1. [file elife-97325-fig5-data1.zip]

Archive with 3 entries (3 files):
- Uncropped and unedited raw western blot file/b-actin.jpg
- Uncropped and unedited raw western blot file/caspase-1.jpg
- Uncropped and unedited raw western blot file/gsdmd.jpg
