# Supplementary material for: The autophagy protein ATG14 safeguards against unscheduled pyroptosis activation to enable embryo transport during early pregnancy
Source: eLife. 2025 Mar 18;13:RP97325. doi: 10.7554/eLife.97325 (PMC11919251; doi:10.7554/eLife.97325)
Supplement: Figure 5—source data 2. [file elife-97325-fig5-data2.zip]

Archive with 1 entries (1 files):
- Uncropped labelled raw western blots/Figure 5 source data file 1.tif
